# Supplementary material for: Age and sex differences in comorbidities in adult temporomandibular disorders: A cross-sectional study using Korea National Health and Nutrition Examination Survey (KNHANES)
Source: PLoS One. 2024 Jan 2;19(1):e0296378. doi: 10.1371/journal.pone.0296378 (PMC10760688; doi:10.1371/journal.pone.0296378)
Supplement: S1 File — (XLSX) [file pone.0296378.s001.xlsx]

## Sheet: S1
Medical comorbidity		Men 19-34			Men 35-49			Men 50-64			Men 65-80			Women 19-34			Women 35-49			Women 50-64			Women 65-80
	Subgroup	TMD (-)	TMD (+)		TMD (-)	TMD (+)		TMD (-)	TMD (+)		TMD (-)	TMD (+)		TMD (-)	TMD (+)		TMD (-)	TMD (+)		TMD (-)	TMD (+)		TMD (-)	TMD (+)
		N (%)	N (%)	P-value	N (%)	N (%)	P-value	N (%)	N (%)	P-value	N (%)	N (%)	P-value	N (%)	N (%)	P-value	N (%)	N (%)	P-value	N (%)	N (%)	P-value	N (%)	N (%)	P-value
Hypertension	No	1060 (96.5)	262 (97.4)	0.479349	1698 (90.4)	228 (93.4)	0.119312	1340 (68.4)	102 (73.9)	0.179626	886 (52.1)	56 (52.3)	0.969859	1507 (99.5)	507 (99.6)	0.838666	2308 (94.6)	367 (94.3)	0.842764	1827 (71)	184 (75.1)	0.178247	911 (41.7)	79 (40.5)	0.75252
	Yes	38 (3.5)	7 (2.6)		181 (9.6)	16 (6.6)		618 (31.6)	36 (26.1)		813 (47.9)	51 (47.7)		7 (0.5)	2 (0.4)		132 (5.4)	22 (5.7)		745 (29)	61 (24.9)		1275 (58.3)	116 (59.5)
Ischemia heart disease	No	1094 (99.6)	269 (100)	0.321499	1867 (99.4)	238 (97.5)	0.00352683	1878 (96)	127 (92)	0.0275972	1551 (91.3)	98 (91.6)	0.91498	1511 (99.8)	509 (100)	0.314883	2429 (99.5)	385 (99)	0.145265	2498 (97.1)	232 (94.7)	0.0357389	2030 (92.9)	178 (91.3)	0.414916
	Yes	4 (3.6)	0 (0)		12 (0.6)	6 (2.5)		79 (4)	11 (8)		148 (8.7)	9 (8.4)		3 (0.2)	0 (100)		11 (0.5)	4 (1)		74 (2.9)	13 (5.3)		156 (7.1)	17 (8.7)
Stroke	No	1095 (99.7)	269 (100)	0.390756	1872 (99.6)	243 (99.6)	0.928719	1907 (97.4)	137 (99.3)	0.177526	1577 (92.8)	103 (96.3)	0.175192	1514 (100)	509 (100)		2431 (99.6)	389 (100)	0.230234	2520 (98)	241 (98.4)	0.676726	2095 (95.8)	186 (95.4)	0.762758
	Yes	3 (0.3)	0 (0)		7 (0.4)	1 (0.4)		50 (2.6)	1 (0.7)		122 (7.2)	4 (3.7)		0 (0)	0 (0)		9 (0.4)	0 (0)		52 (2)	4 (1.6)		91 (4.2)	9 (4.6)
Dyslipidemia	No	1082 (98.5)	267 (99.3)	0.357409	1740 (92.6)	232 (95.1)	0.156303	1651 (84.4)	106 (76.8)	0.019749	1466 (86.3)	92 (86)	0.929215	1507 (99.5)	506 (99.4)	0.723685	2359 (96.7)	376 (96.7)	0.981875	2017 (78.4)	202 (82.4)	0.140735	1698 (77.7)	144 (73.8)	0.220743
	Yes	16 (1.5)	2 (0.7)		139 (7.4)	12 (4.9)		306 (15.6)	32 (23.2)		233 (13.7)	15 (14)		7 (0.5)	3 (0.6)		81 (3.3)	13 (3.3)		555 (21.6)	43 (17.6)		488 (22.3)	51 (26.2)
Liver cirrhosis	No	1098 (100)	269 (100)		1873 (99.7)	244 (100)	0.37673	1946 (99.4)	137 (99.3)	0.806797	1683 (99.1)	105 (98.1)	0.305874	1514 (100)	509 (100)		2434 (99.8)	389 (100)	0.371431	2562 (99.6)	243 (99.2)	0.263587	2175 (99.5)	195 (100)	0.343799
	Yes	0 (0)	0 (0)		6 (0.3)	0 (0)		11 (0.6)	1 (0.7)		15 (0.9)	2 (1.9)		0 (0)	0 (0)		5 (0.2)	0 (0)		9 (0.4)	2 (0.8)		10 (0.5)	0 (0)
Hepatitis C	No	1098 (100)	269 (100)		1877 (99.9)	244 (100)	0.610149	1951 (99.7)	138 (100)	0.514793	1689 (99.5)	106 (99.1)	0.584512	1513 (99.9)	509 (100)	0.561937	2434 (99.8)	389 (100)	0.371431	2561 (99.6)	243 (99.2)	0.391093	2179 (99.7)	194 (99.5)	0.556136
	Yes	0 (0)	0 (0)		2 (0.1)	0 (0)		6 (0.3)	0 (0)		9 (0.5)	1 (0.9)		1 (0.1)	0 (0)		5 (0.2)	0 (0)		11 (0.4)	2 (0.8)		6 (0.3)	1 (0.5)
Hepatitis B	No	1090 (99.3)	265 (98.5)	0.232058	1826 (97.2)	240 (98.4)	0.282835	1893 (96.7)	136 (98.6)	0.236542	1671 (98.4)	105 (98.1)	0.823791	1506 (99.5)	505 (99.2)	0.512876	2403 (98.5)	381 (97.9)	0.390233	2535 (98.6)	239 (97.6)	0.217725	2160 (98.9)	195 (100)	0.1332
	Yes	8 (0.7)	4 (1.5)		53 (2.8)	4 (1.6)		64 (3.3)	2 (1.4)		27 (1.6)	2 (1.9)		8 (0.5)	4 (0.8)		36 (1.5)	8 (2.1)		37 (1.4)	6 (2.4)		25 (1.1)	0 (0)
Renal failure	No	1097 (99.9)	268 (99.6)	0.280412	1877 (99.9)	244 (100)	0.610149	1947 (99.5)	136 (98.6)	0.158052	1686 (99.3)	105 (98.1)	0.183712	1512 (99.9)	508 (99.8)	0.744081	2432 (99.7)	388 (99.7)	0.91778	2551 (99.2)	243 (99.2)	0.99979	2168 (99.2)	191 (97.9)	0.0685039
	Yes	1 (0.1)	1 (0.4)		2 (0.1)	0 (0)		10 (0.5)	2 (1.4)		12 (0.7)	2 (1.9)		2 (0.1)	1 (0.2)		7 (0.3)	1 (0.3)		21 (0.8)	2 (0.8)		17 (0.8)	4 (2.1)
Tuberculosis	No	1080 (98.4)	265 (98.5)	0.858746	1792 (95.4)	228 (93.4)	0.18744	1782 (91.1)	130 (94.2)	0.205966	1491 (87.8)	90 (84.1)	0.268093	1488 (98.3)	496 (97.4)	0.234961	2342 (96)	367 (94.3)	0.136297	2430 (94.5)	226 (92.2)	0.15003	2061 (94.3)	185 (94.9)	0.732838
	Yes	18 (1.6)	4 (1.5)		87 (4.6)	16 (6.6)		175 (8.9)	8 (5.8)		208 (12.2)	17 (15.9)		26 (1.7)	13 (2.6)		98 (4)	22 (5.7)		142 (5.5)	19 (7.8)		125 (5.7)	10 (5.1)
Diabetes mellitus	No	1089 (99.2)	268 (99.6)	0.439736	1813 (96.5)	242 (99.2)	0.0246137	1665 (85.1)	117 (84.8)	0.924741	1365 (80.3)	84 (78.5)	0.643565	1503 (99.3)	508 (99.8)	0.177876	2385 (97.7)	382 (98.2)	0.569521	2351 (91.4)	229 (93.5)	0.266583	1769 (80.9)	160 (82.1)	0.700543
	Yes	9 (0.8)	1 (0.4)		66 (3.5)	2 (0.8)		292 (14.9)	21 (15.2)		334 (19.7)	23 (21.5)		11 (0.7)	1 (0.2)		55 (2.3)	7 (1.8)		221 (8.6)	16 (6.5)		417 (19.1)	35 (17.9)
Thyroid disease	No	1094 (99.6)	267 (99.3)	0.399128	1864 (99.2)	242 (99.2)	0.971885	1927 (98.5)	136 (98.6)	0.938249	1668 (98.3)	105 (98.1)	0.901536	1478 (97.6)	488 (95.9)	0.0392413	2301 (94.3)	359 (92.3)	0.119329	2354 (91.6)	215 (87.8)	0.0442682	2042 (93.5)	184 (94.4)	0.623105
	Yes	4 (0.4)	2 (0.7)		15 (0.8)	2 (0.8)		30 (1.5)	2 (1.4)		29 (1.7)	2 (1.9)		36 (2.4)	21 (4.1)		139 (5.7)	30 (7.7)		217 (8.4)	30 (12.2)		143 (6.5)	11 (5.6)
Asthma	No	1048 (95.4)	259 (96.3)	0.54847	1833 (97.6)	237 (97.1)	0.691883	1884 (96.3)	129 (93.5)	0.102188	1568 (92.3)	95 (88.8)	0.192862	1483 (98)	492 (96.7)	0.0974692	2386 (97.8)	372 (95.6)	0.0115389	2457 (95.5)	228 (93.1)	0.0807593	2014 (92.1)	180 (92.3)	0.930266
	Yes	50 (4.6)	10 (3.7)		46 (2.4)	7 (2.9)		73 (3.7)	9 (6.5)		131 (7.7)	12 (11.2)		31 (2)	17 (3.3)		54 (2.2)	17 (4.4)		115 (4.5)	17 (6.9)		172 (7.9)	15 (7.7)
Atopic dermatitis	No	1004 (91.4)	242 (90)	0.444921	1786 (95.1)	232 (95.1)	0.983016	1894 (96.8)	134 (97.1)	0.836072	1656 (97.5)	105 (98.1)	0.694198	1377 (91)	443 (87)	0.0109311	2338 (95.9)	362 (93.1)	0.0136258	2500 (97.2)	238 (97.1)	0.958266	2145 (98.2)	188 (96.4)	0.0907125
	Yes	94 (8.6)	27 (10)		93 (4.9)	12 (4.9)		63 (3.2)	4 (2.9)		42 (2.5)	2 (1.9)		137 (9)	66 (13)		101 (4.1)	27 (6.9)		72 (2.8)	7 (2.9)		40 (1.8)	7 (3.6)
Rheumatoid arthritis	No	1093 (99.5)	269 (100)	0.267514	1869 (99.5)	243 (99.6)	0.802233	1919 (98.1)	137 (99.3)	0.3066	1669 (98.2)	103 (96.3)	0.145348	1502 (99.2)	507 (99.6)	0.346723	2398 (98.3)	381 (97.9)	0.598091	2454 (95.4)	230 (93.9)	0.279189	2041 (93.4)	`	0.257004
	Yes	5 (0.5)	0 (0)		10 (0.5)	1 (0.4)		38 (1.9)	1 (0.7)		30 (1.8)	4 (3.7)		12 (0.8)	2 (0.4)		41 (1.7)	8 (2.1)		118 (4.6)	15 (6.1)		144 (6.6)	17 (8.7)
Osteoarthritis	No	1087 (99)	266 (98.9)	0.868478	1829 (97.3)	235 (96.3)	0.35828	1802 (92.1)	120 (87)	0.0345723	1436 (84.5)	83 (77.6)	0.0564779	1501 (99.1)	502 (98.6)	0.30816	2331 (95.6)	368 (94.6)	0.394278	1908 (74.2)	166 (67.8)	0.0291236	1138 (52.1)	103 (52.8)	0.838286
	Yes	11 (1)	3 (1.1)		50 (2.7)	9 (3.7)		155 (7.9)	18 (13)		263 (15.5)	24 (22.4)		13 (0.9)	7 (1.4)		108 (4.4)	21 (5.4)		664 (25.8)	79 (32.2)		1048 (47.9)	92 (47.2)
Migraine	No	915 (82.8)	210 (78.1)	0.0704003	1614 (85.5)	187 (77.9)	0.00203663	1755 (88.9)	114 (83.2)	0.0430758	1561 (89.9)	96 (89.7)	0.960753	982 (64.7)	283 (56.3)	0.000710561	1715 (70.4)	232 (60.6)	0.000104336	1854 (71.7)	159 (65.7)	0.046924	1613 (71.4)	130 (65.7)	0.0895348
	Yes	190 (17.2)	59 (21.9)		273 (14.5)	53 (22.1)		219 (11.1)	23 (16.8)		176 (10.1)	11 (10.3)		536 (35.3)	220 (43.7)		720 (29.6)	151 (39.4)		730 (28.3)	83 (34.3)		647 (28.6)	68 (34.3)
Cold hand and feet	No	1029 (93.1)	236 (87.7)	0.00335301	1777 (94.2)	214 (89.2)	0.00283955	1738 (88)	115 (83.9)	0.156236	1430 (82.3)	76 (71)	0.00337286	1037 (68.3)	328 (65.2)	0.19743	1679 (69)	223 (58.2)	3.09013e-05	1895 (73.3)	154 (63.6)	0.00123123	1678 (74.2)	138 (69.7)	0.162176
	Yes	76 (6.9)	33 (12.3)		110 (5.8)	26 (10.8)		236 (12)	22 (16.1)		307 (17.7)	31 (29)		481 (31.7)	175 (34.8)		756 (31)	160 (41.8)		689 (26.7)	88 (36.4)		582 (25.8)	60 (30.3)
Depression	No	1046 (95.3)	253 (94.1)	0.412521	1804 (96)	227 (93)	0.031736	1787 (91.3)	114 (82.6)	0.000651006	1523 (89.7)	90 (84.1)	0.0693223	1272 (84)	426 (83.7)	0.863969	2039 (83.6)	293 (75.3)	6.68605e-05	1914 (74.4)	183 (74.7)	0.92431	1705 (78)	121 (62.1)	4.19949e-07
	Yes	52 (4.7)	16 (5.9)		75 (4)	17 (7)		170 (8.7)	24 (17.4)		175 (10.3)	17 (15.9)		242 (16)	83 (16.3)		400 (16.4)	96 (24.7)		658 (25.6)	62 (25.3)		480 (22)	74 (37.9)
Tinnitus	No	919 (85.1)	207 (79)	0.0451494	1591 (85.2)	187 (77.6)	0.000207482	1539 (79)	82 (60.3)	1.56651e-06	1225 (71.4)	53 (49.5)	7.25149e-06	1206 (81.3)	354 (70.8)	2.03211e-06	1995 (82.6)	266 (68.4)	1.55703e-10	2013 (78.8)	147 (60.5)	3.70551e-10	1503 (67.5)	97 (49)	4.2563e-07
	Yes	160 (14.8)	55 (21)		275 (14.7)	52 (21.6)		405 (20.8)	54 (39.7)		487 (28.4)	54 (50.5)		271 (18.3)	145 (29)		416 (17.2)	123 (31.6)		531 (20.8)	93 (38.3)		716 (32.2)	101 (51)
Otitis media	No	10 (1)	1 (0.4)	0.384338	47 (2.6)	2 (0.9)	0.107795	90 (4.9)	9 (7.3)	0.241016	111 (7.4)	9 (9.5)	0.456217	15 (1)	5 (1)	0.991395	60 (2.6)	4 (1)	0.0697733	126 (5.2)	16 (6.9)	0.27506	146 (7.5)	15 (8.7)	0.58523
	Yes	1023 (99)	248 (99.6)		1751 (97.4)	226 (99.1)		1739 (95.1)	114 (92.7)		1390 (92.6)	86 (90.5)		1433 (99)	475 (99)		2287 (97.4)	379 (99)		2283 (94.8)	215 (93.1)		1795 (92.5)	158 (91.3)
Rhinitis	No	739 (68.4)	163 (62.2)	0.0546613	1380 (73.9)	155 (64.3)	0.00161873	1552 (79.6)	90 (66.2)	0.000208514	1367 (79.7)	76 (71)	0.0329092	960 (64.7)	283 (56.6)	0.00114595	1788 (74)	241 (62)	7.58845e-07	2036 (79.7)	181 (74.5)	0.05454	1880 (84.4)	139 (70.2)	2.82694e-07
	Yes	341 (31.6)	99 (37.8)		487 (26.1)	86 (35.7)		397 (20.4)	46 (33.8)		349 (20.3)	31 (29)		523 (35.3)	217 (43.4)		627 (26)	148 (38)		518 (20.3)	62 (25.5)		347 (15.6)	59 (29.8)
Allergic rhinitis	No	214 (19.9)	57 (21.8)	0.473335	253 (13.6)	48 (19.9)	0.00811088	186 (9.5)	24 (17.6)	0.00237735	85 (5)	5 (4.7)	0.893526	320 (21.6)	156 (31.3)	1.14201e-05	446 (18.5)	109 (28.1)	1.06577e-05	251 (9.8)	36 (14.8)	0.0146408	102 (4.6)	16 (8.1)	0.0284906
	Yes	864 (80.1)	204 (78.2)		1611 (86.4)	193 (80.1)		1764 (90.5)	112 (82.4)		1628 (95)	102 (95.3)		1164 (78.4)	343 (68.7)		1966 (81.5)	279 (71.9)		2300 (90.2)	207 (85.2)		2123 (95.4)	182 (91.9)
Sinusitis	No	1017 (94.6)	244 (93.1)	0.355219	1741 (94.3)	223 (92.9)	0.405464	1796 (92.8)	121 (89.6)	0.171195	1581 (92.7)	98 (91.6)	0.677556	1341 (95.2)	447 (93.3)	0.11746	2281 (96.1)	354 (92.9)	0.00490231	2406 (94.9)	223 (92.5)	0.114862	2078 (94.7)	183 (92.9)	0.29386
	Yes	58 (5.4)	18 (6.9)		106 (5.7)	17 (7.1)		139 (7.2)	14 (10.4)		125 (7.3)	9 (8.4)		68 (4.8)	32 (6.7)		93 (3.9)	27 (7.1)		129 (5.1)	18 (7.5)		117 (5.3)	14 (7.1)
Olfactory disorder	No	1056 (97.8)	256 (97.7)	0.946862	1803 (96.6)	228 (94.6)	0.125704	1853 (95.1)	120 (88.2)	0.000625688	1554 (90.6)	95 (88.8)	0.544481	1452 (97.9)	490 (98)	0.902273	2348 (97.2)	375 (96.4)	0.36748	2361 (92.4)	225 (92.6)	0.93286	2025 (90.9)	174 (87.9)	0.157043
	Yes	24 (2.2)	6 (2.3)		64 (3.4)	13 (5.4)		96 (4.9)	16 (11.8)		162 (9.4)	12 (11.2)		31 (2.1)	10 (2)		67 (2.8)	14 (3.6)		193 (7.6)	18 (7.4)		202 (9.1)	24 (12.1)
Voice impairment	No	34 (3.1)	11 (4.2)	0.396883	77 (4.1)	13 (5.4)	0.358762	105 (5.4)	19 (14)	4.27792e-05	152 (8.9)	11 (10.3)	0.615463	80 (5.4)	36 (7.2)	0.136826	163 (6.7)	39 (10)	0.0203759	209 (8.2)	26 (10.7)	0.176644	185 (8.3)	27 (13.6)	0.0109523
	Yes	1046 (96.9)	251 (95.8)		1790 (95.9)	228 (94.6)		1844 (94.6)	117 (86)		1565 (91.1)	96 (89.7)		1403 (94.6)	464 (92.8)		2252 (93.3)	350 (90)		2345 (91.8)	217 (89.3)		2042 (91.7)	171 (86.4)

## Sheet: S2
	Univariate		Adjusted		Univariate		Adjusted		Univariate		Adjusted		Univariate		Adjusted		Univariate		Adjusted		Univariate		Adjusted		Univariate		Adjusted		Univariate		Adjusted
Factors	Men 19-34		Men 19-34		Men 35-49		Men 35-49		Men 50-64		Men 50-64		Men 65-80		Men 65-80		Women 19-34		Women 19-34		Women 35-49		Women 35-49		Women 50-64		Women 50-64		Women 65-80		Women 65-80
	OR	p-value	OR	p-value	OR	p-value	OR	p-value	OR	p-value	OR	p-value	OR	p-value	OR	p-value	OR	p-value	OR	p-value	OR	p-value	OR	p-value	OR	p-value	OR	p-value	OR	p-value	OR	p-value
Hypertension
No	1		1		1		1		1		1		1		1		1		1		1		1		1		1		1		1
Yes	0.75 (0.33-1.69)	0.480849	0.68 (0.29-1.6)	0.380458	0.66 (0.39-1.12)	0.121799	0.69 (0.4-1.18)	0.176028	0.76 (0.51-1.14)	0.185132	0.62 (0.41-0.94)	0.0246744	0.99 (0.67-1.47)	0.96986	0.98 (0.64-1.48)	0.911238	0.85 (0.18-4.1)	0.838841	0.8 (0.16-4.05)	0.789301	1.05 (0.66-1.67)	0.842777	0.96 (0.58-1.59)	0.882887	0.81 (0.6-1.1)	0.178882	0.82 (0.6-1.13)	0.234743	1.05 (0.78-1.41)	0.752538	0.97 (0.71-1.32)	0.840109
Dyslipidemia
No	1		1		1		1		1		1		1		1		1		1		1		1		1		1		1		1
Yes	0.51 (0.12-2.22)	0.366478	0.33 (0.06-1.77)	0.195706	0.65 (0.35-1.19)	0.159373	0.66 (0.35-1.24)	0.197163	1.63 (1.08-2.46)	0.0208259	1.49 (0.96-2.3)	0.0730589	1.03 (0.58-1.8)	0.929217	0.87 (0.48-1.57)	0.634617	1.28 (0.33-4.95)	0.724333	1.57 (0.38-6.51)	0.537854	1.01 (0.56-1.83)	0.981875	0.85 (0.46-1.59)	0.616839	0.77 (0.55-1.09)	0.141673	0.73 (0.52-1.04)	0.0860951	1.23 (0.88-1.72)	0.221437	1.2 (0.85-1.71)	0.304149
Stroke
No	1		1		1		1		1		1		1		1		1		1		1		1		1		1		`		1
Yes	0 (0-0)	0.999319	0 (0-0)	0.999304	1.1 (0.13-8.98)	0.928746	1.21 (0.14-10.24)	0.861985	0.32 (0.04-2.31)	0.256737	0.21 (0.03-1.57)	0.128922	0.5 (0.18-1.39)	0.183544	0.39 (0.14-1.1)	0.0755445	0 (0-0)	불가	0 (0-0)		0 (0-0)	0.998846	0 (0-0)	0.998805	0.8 (0.29-2.24)	0.677318	0.78 (0.27-2.19)	0.631484	1.11 (0.55-2.25)	0.762865	1.09 (0.53-2.23)	0.814868
Ischemia heart disease
No	1		1		1		1		1		1		1		1		1		1		1		1		1		1		1		1
Yes	0 (0-0)	0.999214	0 (0-0)	0.999225	3.92 (1.46-10.55)	0.00677297	4.38 (1.54-12.47)	0.00568314	2.24 (1.16-4.34)	0.0166358	1.57 (0.77-3.19)	0.21148	0.96 (0.48-1.94)	0.914985	0.92 (0.45-1.88)	0.810824	0 (0-0)	0.999308	0 (0-0)	0.999286	2.29 (0.73-7.24)	0.156784	1.99 (0.6-6.58)	0.258454	1.89 (1.03-3.46)	0.0387932	1.79 (0.96-3.33)	0.0658646	1.24 (0.74-2.1)	0.415768	1.14 (0.67-1.95)	0.634727
Osteoarthritis
No	1		1		1		1		1		1		1		1		1		1		1		1		1		1		1		1
Yes	1.11 (0.31-4.02)	0.868541	1.22 (0.29-5.14)	0.783166	1.4 (0.68-2.89)	0.360458	1.28 (0.59-2.79)	0.526229	1.74 (1.03-2.94)	0.0367463	1.62 (0.95-2.78)	0.0781369	1.58 (0.98-2.53)	0.0583896	1.46 (0.89-2.37)	0.131404	1.61 (0.64-4.06)	0.3126	1.6 (0.59-4.38)	0.358695	1.23 (0.76-1.99)	0.395073	1.18 (0.72-1.94)	0.512572	1.37 (1.03-1.81)	0.0296475	1.38 (1.03-1.86)	0.033567	1.03 (0.77-1.38)	0.83829	0.84 (0.61-1.15)	0.269454
Rheumatoid arthritis
No	1		1		1		1		1		1		1		1		1		1		1		1		1		1		1		1
Yes	0 (0-0)	0.999121	0 (0-0)	0.99912	0.77 (0.1-6.03)	0.802785	1.14 (0.14-9.43)	0.905182	0.4 (0.05-2.96)	0.370624	0.38 (0.05-2.8)	0.340172	2.16 (0.75-6.25)	0.155142	1.94 (0.65-5.77)	0.232022	0.49 (0.11-2.21)	0.356571	0.43 (0.09-1.99)	0.277887	1.23 (0.57-2.64)	0.598716	1.06 (0.48-2.34)	0.888521	1.36 (0.78-2.36)	0.280949	1.2 (0.68-2.12)	0.52699	1.35 (0.8-2.29)	0.258693	1.12 (0.65-1.93)	0.688439
Tuberculosis
No	1		1		1		1		1		1		1		1		1		1		1		1		1		1		1		1
Yes	0.91 (0.3-2.7)	0.858802	0.87 (0.29-2.64)	0.807132	1.45 (0.83-2.51)	0.189756	1.32 (0.75-2.32)	0.333948	0.67 (0.32-1.4)	0.285648	0.65 (0.31-1.38)	0.264313	1.35 (0.79-2.32)	0.269761	1.44 (0.83-2.52)	0.195466	1.5 (0.76-2.94)	0.238004	1.62 (0.8-3.29)	0.184607	1.43 (0.89-2.3)	0.138257	1.32 (0.8-2.16)	0.276795	1.44 (0.87-2.37)	0.15213	1.3 (0.78-2.15)	0.314101	0.89 (0.46-1.73)	0.732974	0.89 (0.45-1.75)	0.734581
Asthma
No	1		1		1		1		1		1		1		1		1		1		1		1		1		1		1		1
Yes	0.81 (0.4-1.62)	0.549163	0.76 (0.37-1.54)	0.447541	1.18 (0.53-2.64)	0.692195	1.2 (0.53-2.73)	0.6626	1.8 (0.88-3.68)	0.106951	1.77 (0.85-3.69)	0.12855	1.51 (0.81-2.83)	0.195825	1.43 (0.75-2.74)	0.277696	1.65 (0.91-3.01)	0.100787	1.29 (0.68-2.42)	0.432144	2.02 (1.16-3.52)	0.0132305	1.72 (0.97-3.07)	0.0637967	1.59 (0.94-2.7)	0.0833522	1.5 (0.88-2.58)	0.138701	0.98 (0.56-1.69)	0.930267	0.96 (0.55-1.68)	0.887114
Diabetes mellitus
No	1		1		1		1		1		1		1		1		1		1		1		1		1		1		1		1
Yes	0.45 (0.06-3.58)	0.45156	0.42 (0.05-3.51)	0.426871	0.23 (0.06-0.93)	0.0397372	0.21 (0.05-0.88)	0.0321977	1.02 (0.63-1.66)	0.924743	0.74 (0.44-1.26)	0.264945	1.12 (0.69-1.8)	0.64372	1.04 (0.63-1.71)	0.875522	0.27 (0.03-2.09)	0.209211	0.38 (0.05-3.07)	0.364313	0.79 (0.36-1.76)	0.570348	0.66 (0.29-1.53)	0.332382	0.74 (0.44-1.26)	0.268232	0.72 (0.42-1.23)	0.228458	0.93 (0.63-1.36)	0.7006	0.86 (0.57-1.27)	0.443449
Thyroid disease
No	1		1		1		1		1		1		1		1		1		1		1		1		1		1		1		1
Yes	2.05 (0.37-11.24)	0.409036	2.81 (0.48-16.39)	0.251891	1.03 (0.23-4.52)	0.971886	0.76 (0.17-3.44)	0.723031	0.94 (0.22-3.99)	0.938257	0.98 (0.22-4.32)	0.977187	1.1 (0.26-4.65)	0.90157	1.15 (0.26-5.03)	0.849644	1.77 (1.02-3.06)	0.0417279	1.57 (0.84-2.94)	0.158139	1.38 (0.92-2.08)	0.120795	1.33 (0.88-2.03)	0.180153	1.51 (1.01-2.27)	0.0456464	1.34 (0.88-2.04)	0.178136	0.85 (0.45-1.61)	0.62345	0.71 (0.37-1.4)	0.325455
Depression
No	1		1		1		1		1		1		1		1		1		1		1		1		1		1		1		1
Yes	1.27 (0.71-2.27)	0.413533	0.93 (0.5-1.72)	0.822428	1.8 (1.05-3.1)	0.034062	1.76 (0.99-3.14)	0.0562548	2.21 (1.39-3.53)	0.000866406	1.68 (1-2.83)	0.0482131	1.64 (0.96-2.82)	0.0719564	1.44 (0.8-2.57)	0.220501	1.02 (0.78-1.34)	0.863972	0.93 (0.68-1.26)	0.625613	1.67 (1.3-2.15)	7.65518e-05	1.39 (1.05-1.85)	0.0230576	0.99 (0.73-1.33)	0.92431	0.84 (0.61-1.15)	0.277059	2.17 (1.6-2.95)	6.98619e-07	2.01 (1.46-2.77)	2.17462e-05
Atopic dermatitis
No	1		1		1		1		1		1		1		1		1		1		1		1		1		1		1		1
Yes	1.19 (0.76-1.87)	0.445407	1.05 (0.66-1.68)	0.828993	0.99 (0.54-1.84)	0.983016	0.99 (0.53-1.85)	0.972766	0.9 (0.32-2.5)	0.836149	0.81 (0.28-2.33)	0.689651	0.75 (0.18-3.15)	0.695175	0.72 (0.17-3.06)	0.655268	1.5 (1.1-2.05)	0.0113496	1.3 (0.93-1.82)	0.122409	1.73 (1.11-2.68)	0.0147193	1.57 (1-2.47)	0.0513524	1.02 (0.46-2.24)	0.958267	1.02 (0.46-2.28)	0.960888	2 (0.88-4.52)	0.0970331	2.14 (0.92-4.98)	0.0760127
Renal failure
No	1		1		1		1		1		1		1		1		1		1		1		1		1		1		1		1
Yes	4.09 (0.26-65.65)	0.31954	4.31 (0.26-71.68)	0.308038	0 (0-0)	0.999462	0 (0-0)	0.999447	3.1 (0.66-14.5)	0.15041	2.18 (0.44-10.74)	0.337266	2.68 (0.59-12.11)	0.201305	2.79 (0.56-13.86)	0.209002	1.49 (0.13-16.45)	0.745694	1.06 (0.08-13.42)	0.966995	0.9 (0.11-7.3)	0.917822	0.59 (0.07-5.11)	0.630581	1 (0.23-4.29)	0.99979	1.09 (0.25-4.78)	0.910276	2.67 (0.89-8.02)	0.0798323	2.59 (0.84-7.97)	0.0972225
Hepatitis B
No	1		1		1		1		1		1		1		1		1		1		1		1		1		1		1		1
Yes	2.06 (0.61-6.88)	0.241927	2.29 (0.66-7.99)	0.193069	0.57 (0.21-1.6)	0.288867	0.6 (0.21-1.7)	0.341032	0.44 (0.11-1.81)	0.253051	0.37 (0.09-1.59)	0.182259	1.18 (0.28-5.02)	0.823984	1.14 (0.26-5.07)	0.864435	1.49 (0.45-4.97)	0.515625	1.16 (0.3-4.53)	0.830458	1.4 (0.65-3.04)	0.392418	1.47 (0.66-3.25)	0.343416	1.72 (0.72-4.12)	0.223242	1.87 (0.76-4.59)	0.170598	0 (0-0)	0.998134	0 (0-0)	0.998128
Hepatitis C
No	1		1		1		1		1		1		1		1		1		1		1		1		1		1		1		1
Yes	0 (0-0)		0 (0-0)		0 (0-0)	0.999068	0 (0-0)	0.99947	0 (0-0)	0.999097	0 (0-0)	0.9991	1.77 (0.22-14.1)	0.589552	1.92 (0.23-16.27)	0.550508	0 (0-0)	0.999601	0 (0-0)	0.999592	0 (0-0)	0.99914	0 (0-0)	0.999108	1.92 (0.42-8.69)	0.399331	1.93 (0.42-8.93)	0.402641	1.87 (0.22-15.63)	0.562521	1.81 (0.2-16.03)	0.596087
Liver cirrhosis
No	1		1		1		1		1		1		1		1		1		1		1		1		1		1		1		1
Yes	0 (0-0)		0 (0-0)		0 (0-0)	0.999068	0 (0-0)	0.999049	1.26 (0.16-9.81)	0.826949	1.02 (0.13-8.23)	0.982338	2.14 (0.48-9.47)	0.317307	1.66 (0.36-7.63)	0.516025	0 (0-0)		0 (0-0)		0 (0-0)	0.99914	0 (0-0)	0.999126	2.34 (0.5-10.9)	0.277865	2.01 (0.42-9.67)	0.381577	0 (0-0)	0.99882	0 (0-0)	0.998809
Migraine
No	1		1		1		1		1		1		1		1		1		1		1		1		1		1		1		1
Yes	1.35 (0.97-1.88)	0.0711365	1.23 (0.86-1.74)	0.255981	1.68 (1.2-2.33)	0.00223041	1.6 (1.14-2.25)	0.00709338	1.62 (1.01-2.59)	0.0448997	1.41 (0.86-2.29)	0.172614	1.02 (0.53-1.93)	0.960754	0.89 (0.46-1.74)	0.737457	1.15 (0.93-1.42)	0.197612	1 (0.79-1.26)	0.993791	1.59 (1.28-1.99)	3.44215e-05	1.44 (1.14-1.81)	0.00236905	1.57 (1.19-2.07)	0.00132679	1.43 (1.07-1.9)	0.0148761	1.25 (0.91-1.72)	0.162903	1.07 (0.77-1.49)	0.694012
Cold hand and feet																																					`
No	1		1		1		1		1		1		1		1		1		1		1		1		1		1		1		1
Yes	1.89 (1.23-2.92)	0.00381294	1.64 (1.05-2.58)	0.0313663	1.96 (1.25-3.08)	0.00333611	1.68 (1.04-2.7)	0.0337196	1.41 (0.88-2.27)	0.158067	1.27 (0.77-2.09)	0.356763	1.9 (1.23-2.94)	0.00387013	1.74 (1.09-2.75)	0.0193596	1.42 (1.16-1.75)	0.000731519	1.25 (1-1.57)	0.0511107	1.55 (1.24-1.94)	0.000113527	1.45 (1.15-1.84)	0.00195894	1.33 (1-1.75)	0.0475014	1.11 (0.83-1.48)	0.498025	1.3 (0.96-1.77)	0.0902891	1.23 (0.89-1.69)	0.206381
Sinusitis
No	1		1		1		1		1		1		1		1		1		1		1		1		1		1		1		1
Yes	1.29 (0.75-2.24)	0.356392	1.19 (0.68-2.09)	0.543603	1.25 (0.74-2.13)	0.406375	1.2 (0.69-2.09)	0.515228	1.49 (0.84-2.67)	0.173889	1.43 (0.79-2.59)	0.240832	1.16 (0.57-2.35)	0.677826	1.21 (0.59-2.49)	0.602222	1.41 (0.92-2.18)	0.119042	1.37 (0.86-2.18)	0.187777	1.87 (1.2-2.91)	0.00557293	1.5 (0.94-2.4)	0.0916265	1.51 (0.9-2.51)	0.117238	1.47 (0.87-2.48)	0.148304	1.36 (0.76-2.41)	0.295638	1.24 (0.68-2.27)	0.486024
Rhinitis
No	1		1		1		1		1		1		1		1		1		1		1		1		1		1		1		1
Yes	1.32 (0.99-1.74)	0.0550899	1.2 (0.9-1.61)	0.212666	1.57 (1.18-2.09)	0.00172929	1.46 (1.09-1.96)	0.0103995	2 (1.38-2.9)	0.000264799	1.96 (1.33-2.88)	0.00068064	1.6 (1.04-2.47)	0.0343072	1.65 (1.06-2.57)	0.0276153	1.41 (1.14-1.73)	0.00117496	1.37 (1.09-1.71)	0.00606576	1.75 (1.4-2.19)	9.43907e-07	1.61 (1.27-2.04)	7.05208e-05	1.35 (0.99-1.82)	0.0552731	1.21 (0.88-1.65)	0.233366	2.3 (1.66-3.18)	5.26059e-07	2.25 (1.61-3.15)	2.42368e-06
Allergic rhinitis
No	1		1		1		1		1		1		1		1		1		1		1		1		1		1		1		1
Yes	1.13 (0.81-1.57)	0.473518	1.11 (0.79-1.56)	0.557288	1.58 (1.12-2.23)	0.00857302	1.49 (1.04-2.12)	0.0296244	2.03 (1.28-3.24)	0.00286007	2.03 (1.24-3.32)	0.00478164	0.94 (0.37-2.36)	0.893544	1.05 (0.4-2.72)	0.927432	1.65 (1.32-2.07)	1.27931e-05	1.52 (1.19-1.95)	0.000730657	1.72 (1.35-2.2)	1.27255e-05	1.56 (1.21-2.02)	0.000654148	1.59 (1.09-2.32)	0.0154448	1.49 (1.01-2.2)	0.043504	1.83 (1.06-3.17)	0.0308008	1.66 (0.93-2.96)	0.0873507
Tinnitus
No	1		1		1		1		1		1		1		1		1		1		1		1		1		1		1		1
Yes	1.53 (1.08-2.15)	0.0152467	1.44 (1-2.06)	0.046968	1.61 (1.15-2.24)	0.00511497	1.55 (1.1-2.18)	0.0129363	2.5 (1.75-3.59)	6.1366e-07	2.26 (1.55-3.3)	2.29076e-05	2.56 (1.73-3.8)	2.72371e-06	2.5 (1.67-3.76)	9.49097e-06	1.82 (1.44-2.3)	4.87664e-07	1.62 (1.26-2.09)	0.000200682	2.22 (1.75-2.81)	5.84752e-11	2.08 (1.62-2.68)	9.73e-09	2.4 (1.82-3.16)	5.80323e-10	2.25 (1.69-2.99)	2.56667e-08	2.19 (1.63-2.93)	1.60951e-07	2.16 (1.59-2.92)	7.88398e-07
Olfactory disorder
No	1		1		1		1		1		1		1		1		1		1		1		1		1		1		1		1
Yes	1.03 (0.42-2.55)	0.946864	0.95 (0.38-2.39)	0.911009	1.61 (0.87-2.96)	0.129047	1.52 (0.81-2.84)	0.190688	2.57 (1.47-4.51)	0.000948384	2.49 (1.39-4.43)	0.00203652	1.21 (0.65-2.26)	0.545059	1.17 (0.61-2.21)	0.639254	0.96 (0.47-1.96)	0.902281	1.12 (0.51-2.43)	0.782518	1.31 (0.73-2.35)	0.368852	1.23 (0.67-2.24)	0.506242	0.98 (0.59-1.62)	0.932861	0.96 (0.57-1.59)	0.860675	1.38 (0.88-2.17)	0.158688	1.46 (0.92-2.32)	0.105544
Voice impairment
No	1		1		1		1		1		1		1		1		1		1		1		1		1		1		1		1
Yes	1.35 (0.67-2.7)	0.398511	1.47 (0.72-3.02)	0.293887	1.33 (0.72-2.42)	0.360255	1.29 (0.69-2.4)	0.41979	2.85 (1.69-4.81)	8.62617e-05	2.25 (1.28-3.96)	0.00505381	1.18 (0.62-2.25)	0.615841	1.06 (0.55-2.06)	0.852317	1.36 (0.91-2.04)	0.138159	1.34 (0.87-2.08)	0.187779	1.54 (1.07-2.22)	0.0212412	1.46 (0.99-2.14)	0.0561697	1.34 (0.87-2.07)	0.178082	1.21 (0.78-1.89)	0.399008	1.74 (1.13-2.69)	0.011898	1.69 (1.09-2.63)	0.0200927
Otitis media
No	1		1		1		1		1		1		1		1		1		1		1		1		1		1		1		1
Yes	0.41 (0.05-3.24)	0.399568	0.35 (0.04-2.78)	0.319917	0.33 (0.08-1.37)	0.126133	0.36 (0.09-1.48)	0.15607	1.67 (0.82-3.43)	0.15771	1.55 (0.74-3.22)	0.244128	1.31 (0.64-2.67)	0.45751	1.32 (0.64-2.75)	0.451249	1.01 (0.36-2.78)	0.991395	1.29 (0.44-3.84)	0.643588	0.4 (0.15-1.11)	0.079556	0.46 (0.16-1.29)	0.140431	1.35 (0.79-2.31)	0.276738	0.74 (0.43-1.27)	0.272994	1.17 (0.67-2.03)	0.585578	1.27 (0.72-2.24)	0.415893
